# Supplementary material for: Patterns of COVID-19 testing and mortality by race and ethnicity among United States veterans: A nationwide cohort study
Source: PLoS Med. 2020 Sep 22;17(9):e1003379. doi: 10.1371/journal.pmed.1003379 (PMC7508372; doi:10.1371/journal.pmed.1003379)
Supplement: S1 Table — (XLSX) [file pmed.1003379.s002.xlsx]

## Sheet: S1 Table
S1 Table. International Classification of Diseases, Tenth Revision, Clinical Modification (ICD-10-CM) Diagnosis Codes
			ICD-10-CM codes
Comorbid conditions
	Asthma		J45.X
	Cancer
		Cancer	C00.X-C43.X, C45.X-C76.X, C80.X-C96.X, C7A.X
		Metastatic cancer	C77.X-C79.X
	Chronic obstructive pulmonary disease		J41.X, J42.X, J43.X, J44.X
	Chronic kidney disease		I12.0X, I13.1X, N03.2X-N03.7X, N18.X, N19.X, N05.2X-N05.7X, N25.0X, Z49.0X - Z49.2X, Z94.0X, Z99.2X
	Diabetes mellitus		E08.X, E10.X, E11.X, E13.X
	Hypertension		I10.X-I13.X, I15.X, I16.X
	Liver disease
		Hepatitis B virus	B16.X, B18.0X, B18.1X, B19.1X , Z22.51
		Hepatitis C virus	B17.10, B17.11, B18.2, B19.20, B19.21, Z22.52
		Hepatic decompensation	I85.01, K65.2, K70.31, K72.1X, K72.9X, K76.7, R18.8
		Other mild liver disease	B18.8X, B18.9X, K70.0X-K70.2X, K70.30, K70.9X, K71.3X-K71.5X, K71.7X, K73.X, K74.X, K76.0X, K76.2X-K76.4X, K76.8X, K76.9X, Z94.4
		Other severe liver disease	K76.6, I85.00, I85.9X, I86.4, I98.2X, K70.4X, K71.1X, K76.5X
	Vascular disease
		Acute myocardial infarction	I21.X (not including I21.AX), I22.X
		Cardiomyopathy	I42.X, I43.X
		Coronary heart disease	I20.X, I24.X, I25.10, I25.110, I25.2, I25.3, I25.41, I25.42, I25.5, I25.700, I25.710, I25.720, I25.730, I25.750, I25.760, I25.790, I25.8X, I25.9
		Heart failure	I09.9, I11.0, I25.5, I13.0, I13.2, I50.X, P29.0
		Cerebrovascular accident	I60.X-I69.X, G45.X, G46.X, H34.0
		Peripheral vascular disease	I70.X, I71.X, I73.1-I73.9, I77.1, I79.0, I79.2, K55.1X, K55.8X, K55.9X, Z95.8X, Z95.9
Substance use
	Alcohol use disorder		F10.1X, F10.2X
